# Supplementary material for: Three-Dimensional-Bioprinted Non-Small Cell Lung Cancer Models in a Mouse Phantom for Radiotherapy Research
Source: Int J Mol Sci. 2024 Sep 24;25(19):10268. doi: 10.3390/ijms251910268 (PMC11476964; doi:10.3390/ijms251910268)
Supplement: Supplementary file 1 [file ijms-25-10268-s001.zip]

Archive with 1 entries (1 files):
- ijms-3197167-supplementary.pdf
